# Supplementary material for: Natural Phytocompounds from Common Indian Spices for Identification of Three Potential Inhibitors of Breast Cancer: A Molecular Modelling Approach
Source: Molecules. 2022 Oct 5;27(19):6590. doi: 10.3390/molecules27196590 (PMC9573590; doi:10.3390/molecules27196590)
Supplement: Supplementary file 1 [file molecules-27-06590-s001.zip]

Archive with 1 entries (1 files):
- molecules-1876501-supplementary.pdf
